# Supplementary material for: Hemiboeachanii (Gesneriaceae), a new species from limestone areas of northern Vietnam
Source: PhytoKeys. 2021 Oct 22;183:108–14. doi: 10.3897/phytokeys.183.69180 (PMC8556219; doi:10.3897/phytokeys.183.69180)
Supplement: XML Treatment for Hemiboea chanii [file phytokeys.183.69180-treatment1.xml]

<!DOCTYPE tp:taxon-treatment
  PUBLIC "-//TaxonX//DTD Taxonomic Treatment Publishing DTD v0 20100105//EN" "tax-treatment-NSO.dtd">
<tp:taxon-treatment xmlns:tp="http://www.plazi.org/taxpub"><tp:treatment-meta><kwd-group><label>Taxon classification</label><kwd><named-content xmlns:xlink="http://www.w3.org/1999/xlink" content-type="kingdom">Plantae</named-content></kwd><kwd><named-content xmlns:xlink="http://www.w3.org/1999/xlink" content-type="order">Lamiales</named-content></kwd><kwd><named-content xmlns:xlink="http://www.w3.org/1999/xlink" content-type="family">Gesneriaceae</named-content></kwd></kwd-group><mixed-citation publication-type="journal"><person-group><name><surname>Nguyen</surname><given-names>Cuong Huu</given-names></name><name><surname>Nguyen</surname><given-names>Ly Van</given-names></name><name><surname>Nguyen</surname><given-names>Khang Sinh</given-names></name><name><surname>Egorov</surname><given-names>Alexander A.</given-names></name><name><surname>Averyanov</surname><given-names>Leonid V.</given-names></name></person-group><article-title><italic><tp:taxon-name><tp:taxon-name-part taxon-name-part-type="genus" reg="Hemiboea">Hemiboea</tp:taxon-name-part><tp:taxon-name-part taxon-name-part-type="species" reg="chanii">chanii</tp:taxon-name-part></tp:taxon-name></italic> (<tp:taxon-name><tp:taxon-name-part taxon-name-part-type="family">Gesneriaceae</tp:taxon-name-part></tp:taxon-name>), a new species from limestone areas of northern Vietnam</article-title><source>PhytoKeys</source><day>22</day><month>10</month><year>2021</year><volume>183</volume><fpage>108</fpage><lpage>114</lpage><pub-id pub-id-type="doi">10.3897/phytokeys.183.69180</pub-id></mixed-citation></tp:treatment-meta><tp:nomenclature><tp:taxon-name>
            <object-id xmlns:xlink="http://www.w3.org/1999/xlink" content-type="arpha" xlink:type="simple">893F573D-D125-5EDB-98B7-D722A2684F79</object-id>
            <tp:taxon-name-part taxon-name-part-type="genus" reg="Hemiboea">Hemiboea</tp:taxon-name-part>
            <tp:taxon-name-part taxon-name-part-type="species" reg="chanii">chanii</tp:taxon-name-part>
            <object-id xmlns:xlink="http://www.w3.org/1999/xlink" content-type="ipni" xlink:type="simple">urn:lsid:ipni.org:names:77221221-1</object-id>
          </tp:taxon-name><tp:taxon-authority>C.H.Nguyen &amp; Aver.</tp:taxon-authority><tp:taxon-status xmlns:xlink="http://www.w3.org/1999/xlink" xlink:type="simple">sp. nov.</tp:taxon-status><xref ref-type="fig" rid="F1">Figs 1</xref><xref ref-type="fig" rid="F2">, 2</xref></tp:nomenclature><tp:treatment-sec sec-type="material" id="SECID0EUIAC"><title>Type.</title><p>Vietnam. Ha Giang Province: Vi Xuyen District, Minh Tan Village, primary evergreen broad-leaved forest, around point <named-content xmlns:xlink="http://www.w3.org/1999/xlink" content-type="dwc:verbatimCoordinates" xlink:type="simple"><named-content content-type="geo-json" specific-use="{&#34;type&#34;:&#34;Point&#34;,&#34;coordinates&#34;:[104.915528,23.004139]}" id="NCID0E4IAC" xlink:type="simple">23°00'14.9"N 104°54'55.9"E</named-content></named-content>, altitude 533 m, 19 January 2021, <italic>N.V.Ly</italic>, <italic>NVL 20210119001</italic> (holotype: VNF!; isotype: LE <ext-link xmlns:xlink="http://www.w3.org/1999/xlink" xlink:type="simple" ext-link-type="uri" xlink:href="http://en.herbariumle.ru/?t=occ%26id=91550">http://en.herbariumle.ru/?t=occ&amp;id=91550</ext-link>).</p></tp:treatment-sec><tp:treatment-sec sec-type="diagnosis" id="SECID0ELJAC"><title>Diagnosis.</title><p><italic><tp:taxon-name><tp:taxon-name-part taxon-name-part-type="genus" reg="Hemiboea">Hemiboea</tp:taxon-name-part><tp:taxon-name-part taxon-name-part-type="species" reg="chanii">chanii</tp:taxon-name-part></tp:taxon-name></italic> is similar to <italic><tp:taxon-name><tp:taxon-name-part taxon-name-part-type="genus" reg="Hemiboea">H.</tp:taxon-name-part><tp:taxon-name-part taxon-name-part-type="species" reg="crystallina">crystallina</tp:taxon-name-part></tp:taxon-name></italic> Y.M.Shui &amp; W.H.Chen in the shape of leaf blade, leaf margin and the externally pubescent corolla, but differs in having non-inflated nodes, diamond-shaped not winged involucre, flat calyx margin, corolla red-spotted inside with a ring of hairs, and stigma slightly swollen. It also morphologically resembles <italic><tp:taxon-name><tp:taxon-name-part taxon-name-part-type="genus" reg="Hemiboea">H.</tp:taxon-name-part><tp:taxon-name-part taxon-name-part-type="species" reg="sinovietnamica">sinovietnamica</tp:taxon-name-part></tp:taxon-name></italic> W.B.Xu &amp; X.Y.Zhuang but differs in having 4–8 branches on main stem, repand-crenate leaf margin, involucre diamond-shaped with a cirrose apex, and pink corolla and a slightly swollen stigma (Table <xref ref-type="table" rid="T1">1</xref>).</p></tp:treatment-sec><tp:treatment-sec sec-type="description" id="SECID0EWKAC"><title>Description.</title><p>Perennial lithophytic herb. Stem ascending to erect, with 12–16 nodes on the main stems, not inflated, glabrous, subterete, 50–90 cm tall, 3–7 mm in diameter, with 4–8 branches. Leaves petiolate, opposite, unequal to sub-equal in a pair; petiole 1.5–4.5 cm long, about 2 mm in diameter, glabrous, green to purple; leaf blade narrowly ovate, ovate, oblong or elliptic, coriaceous when dry, 7.5–12 cm long, 2.5–5 cm wide, glabrous, adaxial surface dark green, abaxial surface pale greenish, at base cuneate, sometimes slightly oblique, apex acute or shortly acuminate, repand-crenate along the margin, median and lateral veins inconspicuous adaxially and protuberant abaxially, lateral veins in 6–10 pairs. Inflorescence subterminal, 2–3-flowered cyme; peduncle 0.8–1 cm long, about 1 mm in diameter, glabrous, green to pale green; involucre diamond-shaped, not winged, 1.6–1.8 cm in diameter, outside glabrous, with two cirrose opposite apices. Calyx white, actinomorphic, 5-lobed, dissected from the base; segments subequal, narrowly lanceolate 1.3–1.4 × 0.2–0.3 cm, glabrous, margin entire flat, 1-veined. Corolla infundibular, outside pink with numerous red spots on adaxial lip, inside red spotted, 3.5–4 cm long; tube 3.0–3.6 cm long, 1.4–1.6 cm in diameter at the orifice, 3–4 mm in diameter at the base, sparsely glandular pubescent outside; inside with a ring of hairs adnate to 3–4 mm above the corolla base; limb distinctly two-lipped; adaxial lip 3–4 mm long, 2-lobed at apex, lobes subequal, nearly semi-circular, margin recurved; abaxial lip 6–8 mm long, 3-lobed, lobes unequal, with rounded apex, median lobe larger, broadly ovate, lateral 2 smaller, slightly obliquely ovate. Stamens 2, adaxial, adnate to 1.1–1.3 cm above the corolla base; filaments filiform, coiled, 1.2–1.4 cm long, 1 mm in diameter; anthers basifixed, globular, 1.5–1.7 mm in diameter, coherent at the apex. Staminodes 3, linear, glabrous, with inflated apex, adnate to 13–15 mm above the corolla base, the middle one 2–3 mm long, lateral ones 9–10 mm long. Disc circular, lemon-yellow, 1.2–1.4 mm high, margin repand, glabrous. Pistil 24–26 mm long; ovary narrowly cylindrical, glabrous, 7–8 mm long, about 2 mm in diameter; style 17–18 mm long, terete, glabrous, about 1 mm in diameter, apex curved; stigma slightly swollen, truncate. Capsule oblique in relation to pedicel, terete to narrowly fusiform, 2.6–3 cm long, glabrous, slightly curved, dehiscing adaxially; valves 2, straight, not twisted.</p><fig id="F1" position="float" orientation="portrait"><object-id xmlns:xlink="http://www.w3.org/1999/xlink" content-type="doi" xlink:type="simple">10.3897/phytokeys.183.69180.figure1</object-id><object-id xmlns:xlink="http://www.w3.org/1999/xlink" content-type="arpha" xlink:type="simple">FEE7A550-7904-54AC-B969-7A11CEC078F4</object-id><label>Figure 1.</label><caption><p><italic><tp:taxon-name><tp:taxon-name-part taxon-name-part-type="genus" reg="Hemiboea">Hemiboea</tp:taxon-name-part><tp:taxon-name-part taxon-name-part-type="species" reg="chanii">chanii</tp:taxon-name-part></tp:taxon-name></italic> C.H.Nguyen &amp; Aver., sp. nov. <bold>A</bold> plants in natural habitat <bold>B</bold> leaf blade, abaxial surface <bold>C</bold> flowering branch <bold>D</bold> flower, frontal view <bold>E–G</bold> flower, side and half side views <bold>H</bold> stamens and staminodes <bold>I</bold> involucre <bold>J</bold> flower inside and outside views <bold>K</bold> ripening capsule, cross section <bold>L-M</bold> pistil and ripening capsule, side view <bold>N</bold> calyx segments. Photos by Nguyen Van Ly, correction and design by C.H. Nguyen.</p></caption><graphic xmlns:xlink="http://www.w3.org/1999/xlink" xlink:href="phytokeys-183-108-g001.jpg" position="float" orientation="portrait" xlink:type="simple" id="oo_601076.jpg"><uri content-type="original_file" xlink:type="simple">https://binary.pensoft.net/fig/601076</uri></graphic></fig><fig id="F2" position="float" orientation="portrait"><object-id xmlns:xlink="http://www.w3.org/1999/xlink" content-type="doi" xlink:type="simple">10.3897/phytokeys.183.69180.figure2</object-id><object-id xmlns:xlink="http://www.w3.org/1999/xlink" content-type="arpha" xlink:type="simple">D44231CA-FD0E-5A6F-8EA4-EAB344965C01</object-id><label>Figure 2.</label><caption><p><italic><tp:taxon-name><tp:taxon-name-part taxon-name-part-type="genus" reg="Hemiboea">Hemiboea</tp:taxon-name-part><tp:taxon-name-part taxon-name-part-type="species" reg="chanii">chanii</tp:taxon-name-part></tp:taxon-name></italic> C.H.Nguyen &amp; Aver., sp. nov. isotype specimen detail. N.V.Ly, NVL 20210119001 (isotype: LE 01077046 <ext-link xmlns:xlink="http://www.w3.org/1999/xlink" xlink:type="simple" ext-link-type="uri" xlink:href="http://en.herbariumle.ru/?t=occ%26id=91550">http://en.herbariumle.ru/?t=occ&amp;id=91550</ext-link>).</p></caption><graphic xmlns:xlink="http://www.w3.org/1999/xlink" xlink:href="phytokeys-183-108-g002.jpg" position="float" orientation="portrait" xlink:type="simple" id="oo_601077.jpg"><uri content-type="original_file" xlink:type="simple">https://binary.pensoft.net/fig/601077</uri></graphic></fig></tp:treatment-sec><tp:treatment-sec sec-type="distribution" id="SECID0EGNAC"><title>Distribution and habitat.</title><p>The new species is only known from Minh Tan Village, Ha Giang Province, growing in cracks of limestone rocks in moist shady places or occasionally in the upper part of slopes, and on rocky hilltops in primary evergreen broad-leaved forests on karstic limestone at elevations 500–700 m a.s.l. Some of main herbaceous species accompanying the new species have been recorded as <italic><tp:taxon-name><tp:taxon-name-part taxon-name-part-type="genus" reg="Aglaonema">Aglaonema</tp:taxon-name-part><tp:taxon-name-part taxon-name-part-type="species" reg="modestum">modestum</tp:taxon-name-part></tp:taxon-name></italic> Schott ex Engl., <italic><tp:taxon-name><tp:taxon-name-part taxon-name-part-type="genus" reg="Amorphophallus">Amorphophallus</tp:taxon-name-part><tp:taxon-name-part taxon-name-part-type="species" reg="tonkinensis">tonkinensis</tp:taxon-name-part></tp:taxon-name></italic> Engl. &amp; Gehrm., <italic><tp:taxon-name><tp:taxon-name-part taxon-name-part-type="genus" reg="Begonia">Begonia</tp:taxon-name-part><tp:taxon-name-part taxon-name-part-type="species" reg="spp">spp</tp:taxon-name-part></tp:taxon-name></italic>., <italic><tp:taxon-name><tp:taxon-name-part taxon-name-part-type="genus" reg="Impatiens">Impatiens</tp:taxon-name-part><tp:taxon-name-part taxon-name-part-type="species" reg="bonii">bonii</tp:taxon-name-part></tp:taxon-name></italic> Hook.f., <italic><tp:taxon-name><tp:taxon-name-part taxon-name-part-type="genus" reg="Laportea">Laportea</tp:taxon-name-part><tp:taxon-name-part taxon-name-part-type="species" reg="interrupta">interrupta</tp:taxon-name-part></tp:taxon-name></italic> (L.) Chew, <italic><tp:taxon-name><tp:taxon-name-part taxon-name-part-type="genus" reg="Primulina">Primulina</tp:taxon-name-part><tp:taxon-name-part taxon-name-part-type="species" reg="balansae">balansae</tp:taxon-name-part></tp:taxon-name></italic> (Drake) Mich.Möller &amp; A.Weber, and <italic><tp:taxon-name><tp:taxon-name-part taxon-name-part-type="genus" reg="Rhaphidophora">Rhaphidophora</tp:taxon-name-part><tp:taxon-name-part taxon-name-part-type="species" reg="decursiva">decursiva</tp:taxon-name-part></tp:taxon-name></italic> (Roxb.) Schott</p></tp:treatment-sec><tp:treatment-sec sec-type="phenology" id="SECID0EZPAC"><title>Phenology.</title><p>Flowering from January to February, and fruiting from February to April.</p></tp:treatment-sec><tp:treatment-sec sec-type="etymology" id="SECID0E5PAC"><title>Etymology.</title><p><italic><tp:taxon-name><tp:taxon-name-part taxon-name-part-type="genus" reg="Hemiboea">Hemiboea</tp:taxon-name-part><tp:taxon-name-part taxon-name-part-type="species" reg="chanii">chanii</tp:taxon-name-part></tp:taxon-name></italic> is named in honor of the lecturer, Mr. Le Mong Chan, for his outstanding contributions to the conservation of the flora of Vietnam.</p></tp:treatment-sec><tp:treatment-sec sec-type="Proposed IUCN conservation status" id="SECID0EQAAE"><title>Proposed IUCN conservation status.</title><p>At present, only one known population with less than 100 mature individuals is confirmed in the field assessment. Its estimated area of occupancy is less than 5 km<sup>2</sup>. The population and habitat are greatly susceptible to various human activities and damage, particularly forest logging, agriculture, and grazing. There is a high risk of habitat degradation in the future because it is located close to the local village. Following the IUCN Red List Categories and Criteria (<xref ref-type="bibr" rid="B5">IUCN 2017</xref>), the new species may be assessed tentatively as Critically Endangered [B2ab (ii, iii), <abbrev xmlns:xlink="http://www.w3.org/1999/xlink" xlink:title="Critically endangered" id="ABBRID0E3AAE" xlink:type="simple">CR</abbrev>].</p></tp:treatment-sec><tp:treatment-sec sec-type="notes" id="SECID0EABAE"><title>Note.</title><p><italic><tp:taxon-name><tp:taxon-name-part taxon-name-part-type="genus" reg="Hemiboea">Hemiboea</tp:taxon-name-part><tp:taxon-name-part taxon-name-part-type="species" reg="chanii">chanii</tp:taxon-name-part></tp:taxon-name></italic> is morphologically similar to <italic><tp:taxon-name><tp:taxon-name-part taxon-name-part-type="genus" reg="Hemiboea">H.</tp:taxon-name-part><tp:taxon-name-part taxon-name-part-type="species" reg="crystallina">crystallina</tp:taxon-name-part></tp:taxon-name></italic> and <italic><tp:taxon-name><tp:taxon-name-part taxon-name-part-type="genus" reg="Hemiboea">H.</tp:taxon-name-part><tp:taxon-name-part taxon-name-part-type="species" reg="sinovietnamica">sinovietnamica</tp:taxon-name-part></tp:taxon-name></italic> in its ecology. It has only been found in a limestone area and grows in the evergreen broad-leaved forest. The new species can be easily distinguished from <italic><tp:taxon-name><tp:taxon-name-part taxon-name-part-type="genus" reg="Hemiboea">H.</tp:taxon-name-part><tp:taxon-name-part taxon-name-part-type="species" reg="crystallina">crystallina</tp:taxon-name-part></tp:taxon-name></italic> in having a subterete stem up to 90 cm tall (vs. stem terete up to 40 cm tall), non inflated nodes (vs. nodes inflated), 1-veined calyx with flat, not revolute margin (vs. calyx 3-veined with revolute margin), corolla red spotted inside with a ring of hairs (vs. corolla inside purplish-red spotted with pale yellowish lines and absence of hair ring), and stigma slightly swollen (vs. stigma not swollen). The new species differs from <italic><tp:taxon-name><tp:taxon-name-part taxon-name-part-type="genus" reg="Hemiboea">H.</tp:taxon-name-part><tp:taxon-name-part taxon-name-part-type="species" reg="sinovietnamica">sinovietnamica</tp:taxon-name-part></tp:taxon-name></italic> in having a subterete, 4–8 branched stem up to 90 cm tall (vs. stem subtetragonal, simple, up to 45 cm tall), repand-crenate leaf margin (vs. entire leaf margin), involucre diamond-shaped with a cirrose apex (vs. involucre triangular with acute apex), corolla pink (vs. corolla yellowish), stigma slightly swollen (vs. stigma distinctly capitate), and a flowering period lasting in January-February (vs. flowering period lasting during August-October). The comparison of the key morphological characters of <italic><tp:taxon-name><tp:taxon-name-part taxon-name-part-type="genus" reg="Hemiboea">H.</tp:taxon-name-part><tp:taxon-name-part taxon-name-part-type="species" reg="chanii">chanii</tp:taxon-name-part></tp:taxon-name></italic>, <italic><tp:taxon-name><tp:taxon-name-part taxon-name-part-type="genus" reg="Hemiboea">H.</tp:taxon-name-part><tp:taxon-name-part taxon-name-part-type="species" reg="crystallina">crystallina</tp:taxon-name-part></tp:taxon-name></italic>, and <italic><tp:taxon-name><tp:taxon-name-part taxon-name-part-type="genus" reg="Hemiboea">H.</tp:taxon-name-part><tp:taxon-name-part taxon-name-part-type="species" reg="sinovietnamica">sinovietnamica</tp:taxon-name-part></tp:taxon-name></italic> is presented in Table <xref ref-type="table" rid="T1">1</xref>.</p><table-wrap id="T1" position="float" orientation="portrait"><label>Table 1.</label><caption><p>Morphological characters of <italic><tp:taxon-name><tp:taxon-name-part taxon-name-part-type="genus" reg="Hemiboea">H.</tp:taxon-name-part><tp:taxon-name-part taxon-name-part-type="species" reg="chanii">chanii</tp:taxon-name-part></tp:taxon-name></italic>, <italic><tp:taxon-name><tp:taxon-name-part taxon-name-part-type="genus" reg="Hemiboea">H.</tp:taxon-name-part><tp:taxon-name-part taxon-name-part-type="species" reg="crystallina">crystallina</tp:taxon-name-part></tp:taxon-name></italic> and <italic><tp:taxon-name><tp:taxon-name-part taxon-name-part-type="genus" reg="Hemiboea">H.</tp:taxon-name-part><tp:taxon-name-part taxon-name-part-type="species" reg="sinovietnamica">sinovietnamica</tp:taxon-name-part></tp:taxon-name></italic>.</p></caption><table id="TID0EITAE" rules="all"><tbody><tr><th rowspan="1" colspan="1"/><th rowspan="1" colspan="1">
                    <italic><tp:taxon-name><tp:taxon-name-part taxon-name-part-type="genus" reg="Hemiboea">H.</tp:taxon-name-part><tp:taxon-name-part taxon-name-part-type="species" reg="chanii">chanii</tp:taxon-name-part></tp:taxon-name></italic>
                  </th><th rowspan="1" colspan="1">
                    <italic><tp:taxon-name><tp:taxon-name-part taxon-name-part-type="genus" reg="Hemiboea">H.</tp:taxon-name-part><tp:taxon-name-part taxon-name-part-type="species" reg="crystallina">crystallina</tp:taxon-name-part></tp:taxon-name></italic>
                  </th><th rowspan="1" colspan="1">
                    <italic><tp:taxon-name><tp:taxon-name-part taxon-name-part-type="genus" reg="Hemiboea">H.</tp:taxon-name-part><tp:taxon-name-part taxon-name-part-type="species" reg="sinovietnamica">sinovietnamica</tp:taxon-name-part></tp:taxon-name></italic>
                  </th></tr><tr><td rowspan="1" colspan="1">Stem height and shape of cross-section</td><td rowspan="1" colspan="1">50–90 cm, subterete</td><td rowspan="1" colspan="1">40 cm or less, terete</td><td rowspan="1" colspan="1">25–45 cm, subtetragonal</td></tr><tr><td rowspan="1" colspan="1">Number of stem branches</td><td rowspan="1" colspan="1">4–8</td><td rowspan="1" colspan="1">2–6</td><td rowspan="1" colspan="1">stem simple</td></tr><tr><td rowspan="1" colspan="1">Node</td><td rowspan="1" colspan="1">not inflated</td><td rowspan="1" colspan="1">inflated</td><td rowspan="1" colspan="1">not inflated</td></tr><tr><td rowspan="1" colspan="1">Leaf margin</td><td rowspan="1" colspan="1">repand-crenate</td><td rowspan="1" colspan="1">repand-crenate</td><td rowspan="1" colspan="1">entire</td></tr><tr><td rowspan="1" colspan="1">Involucre characters</td><td rowspan="1" colspan="1">diamond-shaped, not winged, apex cirrose</td><td rowspan="1" colspan="1">quadrangular, winged on costas, apex acute</td><td rowspan="1" colspan="1">triangular, not winged, apex acute</td></tr><tr><td rowspan="1" colspan="1">Calyx lobe characters</td><td rowspan="1" colspan="1">margin flat, not revolute, 1-veined</td><td rowspan="1" colspan="1">margin revolute, 3-veined</td><td rowspan="1" colspan="1">margin flat, not revolute, 1-veined</td></tr><tr><td rowspan="1" colspan="1">Corolla characters</td><td rowspan="1" colspan="1">pink, inside red spotted with a ring of hairs</td><td rowspan="1" colspan="1">white, inside purplish-red spotted with pale yellowish lines, hair ring absent</td><td rowspan="1" colspan="1">yellowish, inside purple-spotted with a ring of hairs</td></tr><tr><td rowspan="1" colspan="1">Stigma</td><td rowspan="1" colspan="1">slightly swollen</td><td rowspan="1" colspan="1">slightly obtuse</td><td rowspan="1" colspan="1">distinctly capitate</td></tr><tr><td rowspan="1" colspan="1">Flowering period</td><td rowspan="1" colspan="1">January–February</td><td rowspan="1" colspan="1">November</td><td rowspan="1" colspan="1">August–October</td></tr></tbody></table></table-wrap></tp:treatment-sec><ref-list><ref id="B5"><mixed-citation xmlns:xlink="http://www.w3.org/1999/xlink" xlink:type="simple"><institution xlink:type="simple">IUCN</institution> (<year>2017</year>) Guidelines for using the IUCN Red List Categories and Criteria. Version 13. IUCN Standards and Petitions Subcommittee. <ext-link xlink:type="simple" ext-link-type="uri" xlink:href="http://www.iucnredlist.org/documents/">http://www.iucnredlist.org/documents/</ext-link> RedListGuidelines.pdf</mixed-citation></ref></ref-list></tp:taxon-treatment>
